# Supplementary material for: Methods for Developing Evidence Reviews in Short Periods of Time: A Scoping Review
Source: PLoS One. 2016 Dec 8;11(12):e0165903. doi: 10.1371/journal.pone.0165903 (PMC5145149; doi:10.1371/journal.pone.0165903)
Supplement: S2 Text — (ZIP) [file pone.0165903.s008.zip]

Archive with 1 entries (1 files):
- S8. Scoping Review Citations.txt
